# Supplementary material for: LC-MS/MS Insight into Vitamin C Restoration to Metabolic Disorder Evoked by Amyloid β in Caenorhabditis elegans CL2006
Source: Metabolites. 2022 Sep 6;12(9):841. doi: 10.3390/metabo12090841 (PMC9506573; doi:10.3390/metabo12090841)
Supplement: Supplementary file 1 [file metabolites-12-00841-s001.zip]

Archive with 1 entries (1 files):
- metabolites-1903211-supplementary.xlsx
