# Supplementary material for: LC-MS/MS Insight into Vitamin C Restoration to Metabolic Disorder Evoked by Amyloid β in Caenorhabditis elegans CL2006
Source: Metabolites. 2022 Sep 6;12(9):841. doi: 10.3390/metabo12090841 (PMC9506573; doi:10.3390/metabo12090841)
Supplement: Supplementary file 1 [file metabolites-12-00841-s001.zip › metabolites-1903211-supplementary.xlsx]

## Sheet: S1_All_identified_metabolites
All identified metabolites (128)
		*, identified using CFM-ID reference spectra							N2 group									CL2006 group									Vc exposed group 1									Vc exposed group 2									Quality Control
Average Rt(min)	Average Mz	Metabolite name	KEGG_ID	Adduct type	Formula	mz_error	INCHIKEY	SMILES	N2_1	N2_2	N2_3	N2_4	N2_5	N2_6	N2_7	N2_8	N2_9	CL2006_1	CL2006_2	CL2006_3	CL2006_4	CL2006_5	CL2006_6	CL2006_7	CL2006_8	CL2006_9	Vc1_1	Vc1_2	Vc1_3	Vc1_4	Vc1_5	Vc1_6	Vc1_7	Vc1_8	Vc1_9	Vc2_1	Vc2_2	Vc2_3	Vc2_4	Vc2_5	Vc2_6	Vc2_7	Vc2_8	Vc2_9	QC_1	QC_2	QC_3	QC_4	QC_5
19.665	81.045	C00396*	C00396	[M+H]+	C4H4N2	3.70166	CZPWVGJYEJSRLH-UHFFFAOYSA-N	c1cncnc1	26373190	24491660	22360460	26907040	26290060	18367260	18381630	24406850	10727850	12264840	11151890	10738450	9650388	13052350	10774790	11730920	7922740	8853224	14888540	9800642	18848990	10458200	14011130	8126185	11163180	15047700	17127230	13306180	10467960	11971980	11104910	11958730	12397470	13228280	9973655	8976273	11133410	9896346	9039405	11920250	8912739
19.941	83.0608	C07837*	C07837	[M+H]+	C4H6N2	4.69538	RIKMMFOAQPJVMX-UHFFFAOYSA-N	Cc1cn[nH]c1	44307100	41562360	39486410	35774160	34167580	33739370	32858080	32961900	29937380	23776530	21929880	21753080	23015660	22700100	21089220	22517960	20639970	21603660	25214400	23098350	25217180	23181000	24050610	21943940	21910740	23526240	22967640	22523850	20436370	22481270	21311860	22193450	22398020	20101040	19340130	21769980	20484300	21072800	19372690	21323350	19800830
1.463	86.0966	Piperidine;HMDB0034301	C01746	[M+H]+	C5H11N	2.20683	NQRYJNQNLNOLGT-UHFFFAOYSA-N	C1CCNCC1	49268.3	45671.9	26968.9	48365.7	13800	49099.5	46668.7	27179.8	51921.4	39128.4	48085.3	74009.1	34723.3	49621.5	64775	100230	45356.1	61651	1193788	1242513	1353115	1127660	1038374	1433171	1427968	1303280	1845846	3244382	4596880	2536193	4053459	5142690	7134333	3990464	5545339	7749035	30270100	28594070	30216890	30655130	29933600
1.155	86.0967	C20809*	C20809	[M+H]+	C5H11N	2.78757	RGHPCLZJAFCTIK-RXMQYKEDSA-N	C[C@@H]1CCCN1	79971.5	79231.8	42797.4	79238.3	19977.3	73780.7	76825.8	41594.7	80454.1	64283.9	72603.6	118364	54875.7	78580.4	97411.1	153633	71290.4	101073	2201475	2384182	2795535	1897108	1809878	2437585	2365636	2219046	3446677	6097099	8122327	2933445	7348322	8590390	12256380	4514926	9625032	12049660	7094206	6878879	7145523	6958355	6974487
18.7	87.0917	C07973*	C07973	[M+H]+	C4H10N2	0.114822	GLUUGHFHXGJENI-UHFFFAOYSA-N	C1CNCCN1	575189	861509	698161	915830	540087	854880	966686	707820	784297	746941	666129	568223	885800	869272	793132	826284	616676	722631	1120451	1059635	1733165	1744971	3273216	892244	1454648	2392402	2389600	1192012	1145541	2185458	1466250	2638969	1934500	1485237	1370725	1902537	441990	902243	442884	382356	432833
0.938	89.1074	Putrescine;HMDB0001414	C00134	[M+H]+	C4H12N2	0.561121	KIDHWZJUCRJVML-UHFFFAOYSA-N	NCCCCN	2651135	4354152	2548439	4721076	1058399	1938348	3118488	2216719	3870560	1142469	1509173	1537040	1034915	1164674	1366685	1439891	1029263	1185621	1736015	1411371	7077570	3234726	973905	2319451	2687134	1063756	2453861	903519	1393783	2912134	2491996	794939	1761394	2729596	1373970	2197015	2432347	2402978	2273917	2551022	2353120
1.035	90.0551	beta-Alanine;HMDB0000056	C00099	[M+H]+	C3H7NO2	1.66565	UCMIRNVEIXFBKS-UHFFFAOYSA-N	NCCC(O)=O	28011630	19724420	11803010	13042640	7222865	21028230	16094860	10778990	12609490	2921761	4082575	6286552	2163317	2787680	3803039	5717191	2215827	2818517	46718580	44035730	23535060	25076330	27261040	26471490	22918480	27370960	26765180	45117860	44137010	10192260	25844830	41808470	42654720	10139450	21304130	25055970	9067540	9272484	9280922	9186216	9162389
5.627	92.0496	3-Aminophenol;HMDB0245818	C05058	[M+H-H2O]+	C6H7NO	0.977735	CWLKGDAVCFYWJK-UHFFFAOYSA-N	NC1=CC(O)=CC=C1	1935942	1975995	905649	1928952	383634	1938842	2145909	886133	1729688	563745	515038	872154	583263	589700	519451	740603	474808	498753	5218189	4907038	4495560	3541993	3245252	3967711	3231589	3186920	3589241	4735796	4310937	3367359	3996891	4650464	4441776	3090411	3077452	3739011	1379344	1480854	1048091	1395908	1340701
0.902	98.9844	Phosphate;HMDB0001429	C00009	[M+H]+	H3O4P	2.62668	NBIIXXVUZAFLBC-UHFFFAOYSA-N	OP(O)(O)=O	374562	402798	445741	403176	454512	458809	459194	497244	429552	1423678	1398171	1449914	1608883	1691980	1855108	2032759	1988593	2130212	2364148	2617448	2491872	3104992	3324581	3558464	4102542	4405011	4868702	5551970	5712692	5929814	7765699	8503491	8319595	9782510	11881260	14087050	262220000	269378500	277414200	249079600	282802100
1.146	98.9845	C12554*	C12554	[M+H]+	C2H3KO2	1.81847	SCVFZCLFOSHCOH-UHFFFAOYSA-M	CC(=O)[O-].[K+]	47797430	49153220	31176570	62558280	66963550	55122260	54172690	29451800	67999650	41418370	41502700	52551820	51824450	43670560	40871250	50776660	51074530	41611340	21790140	21324540	34833500	31633430	26447060	26360820	30205990	25994500	26764270	20422190	18199890	46266090	30065720	18604120	17002120	43728900	26115590	28329370	31957640	33259430	31301710	32904730	31825230
19.923	101.071	N-Nitroso-pyrrolidine;HMDB0031642	C19285	[M+H]+	C4H8N2O	2.77033	WNYADZVDBIBLJJ-UHFFFAOYSA-N	O=NN1CCCC1	6745.78	7021.32	6453.97	6757.71	5772.06	6176.38	6201.33	6600.73	5469.15	11195.1	9744.32	10183.8	11980	14080.1	13009.5	13947.5	17059.6	18300.9	26345.6	23941.5	30122.5	32967.9	27141	41394.4	38929.2	47229.9	37673.4	35722.3	37214.5	52380.4	44152.2	54816.4	65924.3	100732	79099.9	106972	2864241	2695588	2751626	2801121	2145207
1.019	104.071	gamma-Aminobutyric acid;HMDB0000112	C00334	[M+H]+	C4H9NO2	0.864797	BTCSSZJGUNDROE-UHFFFAOYSA-N	NCCCC(O)=O	7104.37	6248.65	2871.43	4045.57	1863.24	6294.68	5702.83	2956.46	4066.47	10907.9	10162.7	18483	7615.98	14055.4	11092.5	23266.4	10374.5	18429.7	116964	118498	70550.1	89597.9	96621.9	109559	106803	122916	136797	303795	418421	120090	302779	459561	592746	175848	399842	515177	1906106	1805337	1880259	1870810	1860618
5.74	108.081	O-Toluidine;HMDB0041965	C14403	[M+H]+	C7H9N	0.0925234	RNVCVTLRINQCPJ-UHFFFAOYSA-N	CC1=CC=CC=C1N	95448.1	156243	112830	70728.3	127072	105805	96561.8	82513.9	81916.4	46476.5	64383.3	90161.5	138750	78931.6	41920.9	51955.5	143180	43398.2	3959076	4109701	3498608	3902766	3920443	3538547	3641707	4328659	3830350	4030791	3447331	3908962	3844185	3768161	3313542	3690266	3104986	3788287	95351.8	81160.8	77454.6	143734	83220.3
1.03	116.071	L-Proline;HMDB0000162	C00148	[M+H]+	C5H9NO2	0.603081	ONIBWKKTOPOVIA-BYPYZUCNSA-N	OC(=O)[C@@H]1CCCN1	35885100	31345440	14855370	17367520	9575934	25795820	24737540	12215590	14895020	3786889	6014397	7674253	3050379	3546039	5169859	7411219	2788419	3215663	125328800	121231400	63176900	68903790	73779620	73755420	64570420	73597650	71333400	85863900	95210800	24951000	52105470	79986070	88265960	23430400	41506280	50008210	16054890	15364290	15987950	16714830	15984930
5.242	118.065	Indole;HMDB0000738	C00463	[M+H]+	C8H7N	1.52458	SIKJAQJRHWYJAI-UHFFFAOYSA-N	N1C=CC2=C1C=CC=C2	5698845	6201203	3697527	5977438	1913778	6416999	5007775	3733555	4742891	1677402	2278328	3254279	1475467	1818284	1938811	2913465	1395394	1796855	12474840	13378990	11293140	10145850	8761784	10545170	9203614	9504163	10546630	13511850	16055330	8666638	12306210	13348550	14891830	8170048	9365339	12727120	3144205	3415556	2954443	3752541	3110816
1.037	118.086	C03571*	C03571	[M+H]+	C5H11NO2	0.254052	GCHPUFAZSONQIV-UHFFFAOYSA-N	CCC(C)(N)C(=O)O	252456	211498	101238	150098	65412.9	226955	200513	106056	165416	128158	184528	302759	117492	162523	240809	394285	154875	205502	5866148	6138255	4455891	4619666	4704959	5787836	5938302	6330600	8035223	14351930	19498310	8318009	14423640	20630790	28716920	12284990	18440680	24626460	25785720	25158280	25645270	25756800	25715770
5.628	120.044	2-Aminobenzoic acid;HMDB0001123	C00108	[M+H-H2O]+	C7H7NO2	1.08293	RWZYAGGXGHYGMB-UHFFFAOYSA-N	NC1=CC=CC=C1C(O)=O	117439800	107641300	51670940	93200110	25951260	102729700	99407560	47326900	82326860	25557250	27407110	45496820	18164040	25545770	25194950	43850860	18106040	24269660	238778300	236289100	253288900	173254700	142332800	184092300	167150400	145184100	189275900	223010500	242671600	151142300	177444500	212553400	238379900	150496900	146213800	178293000	61476030	63940390	57230350	64116620	61247800
2.452	120.081	Tyramine;HMDB0000306	C00483	[M+H-H2O]+	C8H11NO	1.49899	DZGWFCGJZKJUFP-UHFFFAOYSA-N	NCCC1=CC=C(O)C=C1	205926300	227230200	149519100	223558900	71002220	211364900	235560200	130886400	219869200	56321830	95136310	111648000	52367370	54540660	91551450	106241800	50626750	55457380	547317300	543348000	578118500	424594400	363338600	451189000	431737900	339711300	479983400	557950300	702644000	399722200	508452400	534797000	676036900	380312100	423558900	471388800	177164800	167349000	172967200	180320800	165538400
13.023	121.028	Salicylic acid;HMDB0001895	C00805	[M+H-H2O]+	C7H6O3	1.322	YGSDEFSMJLZEOE-UHFFFAOYSA-N	OC(=O)C1=C(O)C=CC=C1	51161.3	54719.5	100319	63149.7	31114.9	56483	61590.4	120762	72934	269125	373279	281588	400482	316621	493405	376318	512444	434643	313182	371979	613008	467070	397014	515683	587620	487440	681599	568915	772009	1129101	1090697	829742	1172607	1866129	1596263	1926703	23458270	22695340	22478540	23552410	23550100
5.913	122.096	2,6-Dimethylaniline;HMDB0060677	C11004	[M+H]+	C8H11N	0.32761	UFFBMTHBGFGIHF-UHFFFAOYSA-N	CC1=CC=CC(C)=C1N	46234840	46413200	47367910	43181560	48846810	42825300	43780020	45952440	42464420	43429190	47115840	44927060	46766800	44300460	42648960	45126770	46402620	40695020	349694	313825	265239	235973	190234	266612	247588	285153	283819	296683	330239	237805	149122	209257	388497	414420	267707	244714	44003700	45293680	42431100	44281740	29966630
5.385	122.096	Phenylethylamine;HMDB0012275	C05332	[M+H]+	C8H11N	0.32761	BHHGXPLMPWCGHP-UHFFFAOYSA-N	NCCC1=CC=CC=C1	11760.5	11876	13526.3	11453	14226.9	12246.9	14353.8	14782.9	13534.5	42404.7	42285.2	47415.1	50421.5	57586.4	54481.9	61945.6	71083.5	70421.7	3837.81	3765.9	1780.85	4456.47	5171.48	2565.05	4784.18	7134.21	1591.25	6182.29	6601.79	8104.06	11234.1	12295.1	10102.1	13482.8	6675.39	22847.5	16220280	15990390	15761860	16268960	16101360
1.375	124.039	Nicotinic acid;HMDB0001488	C00253	[M+H]+	C6H5NO2	2.33797	PVNIIMVLHYAWGP-UHFFFAOYSA-N	OC(=O)C1=CN=CC=C1	101979600	87772460	46615020	108342400	35869700	103204400	87346720	44967760	102121200	42266750	48009580	86112580	32195840	36210460	46854400	81407120	31103780	38738960	253977600	231402000	203833100	153082700	149073400	178548100	152579800	148636100	187147900	205284500	228764400	140962100	158567400	189770200	226253500	128197300	132920900	152423300	69571180	69968030	69695740	73047980	68572310
19.724	124.087	L-Histidinol;HMDB0003431	C00860	[M+H-H2O]+	C6H11N3O	0.161177	ZQISRDCJNBUVMM-YFKPBYRVSA-N	N[C@H](CO)CC1=CNC=N1	208650	217759	233428	314005	281204	258954	242600	286450	244586	542905	509478	434531	455214	652237	561117	699288	626852	846561	1076050	998421	1128564	1421566	1512656	1425905	1574375	1899995	2374399	2473993	2344636	2978186	3348641	3368689	4352276	4859813	5620435	4740516	145002200	131324600	140937900	138340600	137367600
0.87	159.984	HMDB0000251;Taurine	C00245	[M+Cl]-	C2H7NO3S	1.37514	XOAAWQZATWQOTB-UHFFFAOYSA-N	NCCS(O)(=O)=O	1240.46	1069.91	950.285	1086.37	608.871	2095.49	1584.85	1159.53	1337.24	1131.7	1875.96	5483.59	840.29	1808.35	2981.28	6050.25	910.929	1063.58	8583.4	11264	12858.7	12962.3	9339.95	17822.1	17066.5	14892.9	19083.4	31960.1	30999.4	19486.2	29191.3	48239.7	55384.6	30956.8	78477.2	90825.8	1435156	1222068	1319306	1429077	1312797
0.916	130.086	Pipecolic acid;HMDB0000070	NA	[M+H]+	C6H11NO2	2.61365	HXEACLLIILLPRG-UHFFFAOYSA-N	OC(=O)C1CCCCN1	39573.7	29372.8	22076	27799.8	12674.2	46558.4	34309.1	26753	32868.3	19604.9	27130.4	48371.7	16094.8	25728.2	38150.9	62439.7	23802.2	31299.3	447353	491610	329006	368676	394287	463301	468083	521147	608708	1207011	1393782	433792	1121465	1830561	2074848	690380	1563742	2003747	7933281	7506274	7793367	7843190	7751946
1.468	132.102	(??)-erythro-Isoleucine;HMDB0033923	C16434	[M+H]+	C6H13NO2	2.95227	AGPKZVBTJJNPAG-UHFFFAOYSA-N	CCC(C)C(N)C(O)=O	292798600	244296500	137425200	225208800	60262840	199836700	186069300	111374200	191667400	58538230	67416980	96683470	41425300	57319680	66323980	96099580	42180390	52871680	728423900	708927000	708380000	545615000	460845900	582171800	530281000	453041000	569810400	891113000	1084405000	554163100	760440800	851788600	1036218000	531785900	636301400	736596700	135310600	133205300	133636100	137613700	134355100
15.253	133.101	Perillyl aldehyde;HMDB0003647	C02576	[M+H-H2O]+	C10H14O	1.9534	RUMOYJJNUMEFDD-UHFFFAOYSA-N	[H]C(=O)C1=CCC(CC1)C(C)=C	2273585	726865	903179	2670509	4521032	2089918	793566	801910	2176765	1118852	2033490	1022180	739454	1133849	1832492	1012708	722338	1138013	597652	2030014	3294578	1587154	3026817	729150	1484282	2769890	600263	605986	663039	583149	1832071	501326	586758	422339	1456034	1567653	2168416	2192343	2031131	2294900	2111133
20.015	136.062	Adenine;HMDB0000034	C00147	[M+H]+	C5H5N5	0.220488	GFFGJBXGBJISGV-UHFFFAOYSA-N	NC1=C2NC=NC2=NC=N1	8985125	8244670	9190175	8425429	6942929	7610243	7722562	8464187	6715773	5297773	4881102	4705423	4028715	4884729	4529665	5329587	3917536	5191126	2442695	2296935	2336729	2375537	2436503	2087276	2284912	14826200	6853417	4347054	2572563	2343707	1885733	1904218	1472502	1398429	1072236	1139460	4987293	4699393	4963260	4984986	4640325
1.393	137.045	Hypoxanthine;HMDB0000157	C00262	[M+H]+	C5H4N4O	2.18905	FDGQSTZJBFJUBT-UHFFFAOYSA-N	OC1=NC=NC2=C1NC=N2	25320170	73720330	13607910	37890640	14342510	25473130	70150470	14181560	36141300	6498172	9990091	11074270	8470369	5579759	9206479	10744910	7770845	6784367	266139200	256656700	223579600	162153800	143266600	183128700	156089400	145896000	189878400	135316300	155886200	84336230	103609200	125377700	157278600	80845540	85357410	99778310	22200490	22505590	22281480	24086310	20491460
5.627	138.055	C00568*	C00568	[M+H]+	C7H7NO2	1.73844	ALYNCZNDIQEVRV-UHFFFAOYSA-N	Nc1ccc(C(=O)O)cc1	96311700	94792910	68689440	81604210	23673340	85340140	89804200	67095000	75758590	44044840	72678840	94716590	35130800	49585850	68698430	93232100	39703010	43784180	105906800	118610400	138243600	127817600	88455780	124891400	123752600	89426890	128031800	103233900	105005700	62664760	115208000	98059490	103239000	61268700	104613100	120847700	105262200	108569400	91762540	106174500	104611300
5.258	181.05	HMDB0029646;2',6'-Dihydroxy-4'-methoxyacetophenone*	C10680	[M-H]-	C9H10O4	4.91575	GKSGTWUNURZTKD-UHFFFAOYSA-N	COC1=CC(O)=C(C(C)=O)C(O)=C1	28477.7	27188.3	20530.5	28668.2	11733	32797.4	34024.7	21798	37103.2	12927.2	14941.5	26198.5	10330	15647	18680.3	31879.4	8319.53	12347.9	549446	610619	591551	601624	514731	699720	726948	677494	950752	1386537	1710344	1417225	1297909	1923068	2646154	2004904	1899595	2326288	5564026	5729936	5594757	5371202	5648174
5.24	142.065	Indoleacetaldehyde;HMDB0001190	C00637	[M+H-H2O]+	C10H9NO	2.67483	WHOOUMGHGSPMGR-UHFFFAOYSA-N	O=CCC1=CNC2=C1C=CC=C2	774496	800898	421481	709668	176552	855674	540832	493718	652969	177472	294717	388199	171900	196871	317982	410280	111027	252255	1916830	2165787	1888969	1596543	1170867	1645130	1260408	1297609	1633985	2340113	2510287	1226144	1974990	2214072	2209684	1274977	1403119	1993423	438767	497405	415318	624329	442071
0.934	142.948	C13558*	C13558	[M+H]+	HNa2O4P	1.46907	BNIILDVGGAEEIG-UHFFFAOYSA-L	O=P([O-])([O-])O.[Na+].[Na+]	173604500	165064100	184127800	166215700	166664200	129391800	152046400	159181600	143938400	168818600	156759300	144780100	139923700	160876900	147272200	138634900	143069000	155799100	80984050	83855210	130151600	115886900	93117750	105947200	113239800	94460350	103451100	77048560	80556980	167322200	115547200	73875840	69313620	160553800	105404900	117812400	134424900	130730200	130187600	139220100	130602800
19.929	143.081	C06231*	C06231	[M+H]+	C6H10N2O2	2.02682	WQXNXVUDBPYKBA-YFKPBYRVSA-N	CC1=N[C@H](C(=O)O)CCN1	30910990	28218120	26936110	23839270	22666620	23182610	18857030	19725880	17741180	12675480	10932540	9368153	10484950	11175020	11040610	11023710	8708617	11761810	9442733	8295850	9293071	7152917	8059690	6971414	6988181	7354805	7817378	7117056	6284091	6114366	6471448	6912814	6447016	5760292	5452477	6633864	11017960	10076390	11024380	11196420	9457691
6.91	145.064	2-Naphthol;HMDB0012322	C11713	[M+H]+	C10H8O	3.92928	JWAZRIHNYRIHIV-UHFFFAOYSA-N	OC1=CC2=CC=CC=C2C=C1	1669355	1409363	1272832	1423903	2193454	1607401	1422268	1373800	1470297	1346356	1675644	1462814	1718197	1521840	1600687	1339379	1538603	1201558	2015902	1757064	2480260	1909717	2013414	2256410	1658999	2059814	1987422	1758835	3002853	2988294	2112289	1738133	2854382	2891933	1579284	1838772	1431903	1288129	1429484	1497974	1187368
5.239	146.06	Indole-3-carboxaldehyde;HMDB0029737	C08493	[M+H]+	C9H7NO	3.28632	OLNJUISKUQQNIM-UHFFFAOYSA-N	O=CC1=CNC2=C1C=CC=C2	5431.53	5784.57	3592.11	6015.55	1748.19	7024.36	5807.63	4626.75	6597.78	5722.93	8584.03	13322.1	5861.19	8233.79	10166.4	17377.6	7360.79	11489	107816	123583	119913	111942	100051	143279	137884	153128	194366	277825	368727	213519	336161	421647	580465	361896	487041	738004	8096699	9245859	7803104	10692780	8184560
1.365	146.165	C00315*	C00315	[M+H]+	C7H19N3	3.96811	ATHGHQPFGPMSJY-UHFFFAOYSA-N	NCCCCNCCCN	58213.6	104143	108938	165521	36111.7	48977.7	104503	108250	167653	225252	284615	255795	170124	241001	324798	340226	197817	352537	247839	198964	3064601	662831	221576	520889	818593	295096	696243	376719	435340	5900918	1371011	585580	620311	9438493	2086037	2450329	60503220	61454450	60766000	65025340	60492390
10.21	191.056	HMDB0003072;Quinic acid	C00296	[M-H]-	C7H12O6	0.994472	AAWZDTNXLSGCEK-WYWMIBKRSA-N	O[C@@H]1C[C@@](O)(C[C@@H](O)[C@H]1O)C(O)=O	1052.62	942.62	770.94	1325.69	2163.14	1501.21	1310.62	1040.93	1911.44	3836.15	5997.7	5870.72	5789.55	5211.69	8019.07	4995.48	4335.52	3779.2	18177.8	11977.6	21663.2	18796.9	20952.2	31515.4	25908.2	28099.5	41285.1	31161.3	77549.6	82742.6	52577.6	46718.4	127188	148532	88700.4	110331	752376	686556	733554	703525	728478
0.92	147.112	C00047*	C00047	[M+H]+	C6H14N2O2	2.1752	KDXKERNSBIXSRK-YFKPBYRVSA-N	NCCCC[C@H](N)C(=O)O	53951.9	35206.7	26858.3	33309.2	13691	53957.6	36182.3	30517.7	36250.4	23686.7	33387.5	58123.9	21293.7	30704.5	47022.7	72845.5	26454.3	41279.6	560954	607282	410766	483420	506591	589026	629526	696884	839533	1668554	1930055	586584	1477367	2385253	2887279	950963	2128265	2715047	9826218	9663482	10345260	9431994	9868840
1.055	148.06	L-Glutamic acid;HMDB0000148	C00025	[M+H]+	C5H9NO4	0.3377	WHUUTDBJXJRKMK-VKHMYHEASA-N	N[C@@H](CCC(O)=O)C(O)=O	543743	526218	282417	323043	193631	528575	576860	329505	405208	401807	549318	860534	406609	478446	700649	1034399	537811	620549	4453608	4670084	2198395	3189452	3992506	3955187	3594591	5005939	4842722	6371623	6670940	1615786	5275799	7776195	8957601	2092298	6104851	7422431	18351080	18383520	18361070	18776710	18251750
8.782	195.138	HMDB0040206;Allyl 3-cyclohexylpropionate*	C12306	[M-H]-	C12H20O2	3.79217	TWXUTZNBHUWMKJ-UHFFFAOYSA-N	C=CCOC(=O)CCC1CCCCC1	25125.2	23044.5	28070	27402.3	35011.6	34343	28375.5	33008.7	34472.9	91980.7	121289	115600	115037	123242	161329	138049	107845	110476	262208	263873	481965	264023	191677	305940	316318	254711	377358	439089	1192351	1000883	653739	636554	1796663	1615318	1201338	1338439	27006310	26774420	26100730	26222280	28315310
0.894	199.001	HMDB0001321;D-Erythrose 4-phosphate*	C00279	[M-H]-	C4H9O7P	2.9648	NGHMDNPXVRFFGS-IUYQGCFVSA-N	O[C@H](COP(O)(O)=O)[C@@H](O)C=O	100.743	104.068	57.2972	52.8185	26.9516	100.015	64.381	53.2201	61.7503	44.4998	83.3938	109.874	101.546	58.9169	52.0534	158.828	67.3756	25.1018	2568.58	2641.81	2066	3112.57	3530.83	4461.64	3852.87	5091.71	5401.98	10480.1	10765	4040.7	11399.1	15205.6	13921	7648.95	22187.8	27053.5	120512	84689.6	100049	109286	272358
1.953	152.056	Guanine;HMDB0000132	C00242	[M+H]+	C5H5N5O	2.10448	UYTPUPDQBNUYGX-UHFFFAOYSA-N	NC1=NC(=O)C2=C(N1)N=CN2	1131659	953663	768305	988519	309774	1371195	1186557	845381	1077262	721606	1089780	1116367	928938	905148	1427806	1431415	1231094	1078068	2733180	2609058	2854645	3222205	2119605	3670808	3971333	2495880	4595682	3362059	5540925	3842214	4855669	4519627	6873269	4929650	5766599	6890301	30747210	31044550	30913650	30578890	30811710
13.558	199.169	HMDB0000638;Dodecanoic acid	C02679	[M-H]-	C12H24O2	4.76979	POULHZVOKOAJMA-UHFFFAOYSA-N	CCCCCCCCCCCC(O)=O	2421.92	2266.43	2427.13	2502.91	1769.55	2922.18	2733.54	2473.46	2946.9	7759.35	9024.7	6482.35	8495.65	9121.47	9250.86	7178.46	8038.68	6369.22	130056	107968	402618	119017	142789	169774	160655	188148	219158	272541	357921	848135	384350	390347	494640	1352779	891217	1015417	329244	342642	314957	332352	349261
5.885	201.112	HMDB0000792;Sebacic acid	C08277	[M-H]-	C10H18O4	4.82315	CXMXRPHRNRROMY-UHFFFAOYSA-N	OC(=O)CCCCCCCCC(O)=O	1332.17	4020.26	1651.02	2198.8	1658.62	1923.49	3580.6	2196.19	3200.36	7594.02	5190.81	5465.33	6998.15	9960.92	7025.3	6619.66	5261.01	7835.81	14141.1	17912.7	23851.2	20289.2	15036.4	22782	24033.1	19099.2	29224.7	24649.1	38894.4	43041.7	33757.4	38286.3	59390.4	73560.4	94513	141174	2872170	2549804	2801572	2673794	2879545
5.01	203.082	HMDB0013609;D-Tryptophan	C00525	[M-H]-	C11H12N2O2	3.20067	QIVBCDIJIAJPQS-SECBINFHSA-N	N[C@H](CC1=CNC2=C1C=CC=C2)C(O)=O	9767.7	9629.9	7196.96	12614.5	1586.2	12928	12784.7	8432.23	5954.41	12750	18558.1	27226.8	10724.9	16032.1	23813.7	35814.3	7233.67	9413.33	2337.03	788.672	15399	604	843.995	517.43	1682.05	887.664	1289.58	11760.9	6579.3	51.743	22597.3	8408.17	3431.04	51.743	724525	331760	7599626	6999866	7575100	7412820	7525929
13.355	205.159	HMDB0013825;4-(1,1,3,3-Tetramethylbutyl)-phenol*	C14205	[M-H]-	C14H22O	3.217	ISAVYTVYFVQUDY-UHFFFAOYSA-N	CC(C)(C)CC(C)(C)C1=CC=C(O)C=C1	4756408	4517193	8103792	2242584	6289148	1651441	4527724	2671523	5765506	1431378	1670879	4377597	4508502	1454818	4915291	3657561	1113527	1071131	7488131	10355840	8720521	7980893	6732400	7671589	7310522	6596939	7710007	7754551	12312390	9862930	6793013	6991718	10779380	9404446	7454567	7294764	966995	1080629	1047234	979124	982048
1.001	156.042	C04122*	C04122	[M+H]+	C3H10NO4P	2.11481	YBOLZUJJGUZUDC-GSVOUGTGSA-N	C[C@H](CN)OP(=O)(O)O	135990	149396	174525	142084	109375	144787	171653	193584	155236	250300	384403	309551	248095	322733	511764	436245	337274	423956	609331	632397	707735	613509	623151	694713	795349	875552	954117	980791	1065134	1091713	1043241	1465973	1599633	1696238	1532851	1992800	47431470	47376300	48861450	46083870	49318820
0.936	156.076	L-Histidine;HMDB0000177	C00135	[M+H]+	C6H9N3O2	3.13948	HNDVDQJCIGZPNO-YFKPBYRVSA-N	N[C@@H](CC1=CNC=N1)C(O)=O	107179	99175.1	57294.3	64705.9	30390.6	125415	109536	57376.1	64117.3	78984.2	95669.7	151377	56795.8	92757.4	118540	208918	65020.6	121096	2263073	2338418	1181143	1842834	2284239	2464357	2339970	3036080	3251666	5377830	6212637	1475589	5599076	7686899	9195100	2570604	7813974	10549150	15933500	15610440	16863350	15532030	16028260
8.739	211.133	HMDB0037326;Traumatin*	C16309	[M-H]-	C12H20O3	3.78906	INMKWUNQKOWGEZ-VQHVLOKHSA-N	OC(=O)CCCCCCCC\C=C\C=O	95795.7	102213	106315	110072	127649	122271	125330	121397	140675	373536	394087	402851	423575	464256	484182	439404	354810	361499	956620	999976	1091813	1152063	1215714	1355434	1418015	1531642	1688953	2201428	2260855	2590226	2613193	2891907	3270185	3890683	6025523	7726144	21497050	21867750	20893720	21259190	21990470
14.393	213.185	HMDB0000910;Tridecanoic acid	C17076	[M-H]-	C13H26O2	4.22167	SZHOJFHSIKHZHA-UHFFFAOYSA-N	CCCCCCCCCCCCC(O)=O	608221	691883	460508	653246	332914	698917	682319	419696	585596	381045	437886	379547	340695	387890	459613	299209	199953	224740	1506439	1086531	9375569	1450161	1066501	1361432	1318475	1073517	1303089	1148442	1850603	7631741	2868351	1121430	1944567	7254241	3740266	3639021	274475	298005	286701	283706	283348
0.976	215.032	HMDB0304061;2-C-methyl-D-erythritol-4-phosphate*	C11434	[M-H]-	C5H13O7P	2.69727	XMWHRVNVKDKBRG-UHNVWZDZSA-N	[H][C@@](O)(COP(O)(O)=O)[C@@](C)(O)CO	41301.8	31992.3	18898.5	34563	7141.65	43792.7	35964.4	19995.2	37304.3	14230.3	21519.4	31707	14930.9	16358.7	26391.9	45594.7	19803.6	21930.2	873497	947236	856917	914887	889691	1137880	1068430	1170899	1376329	1869995	2274268	633183	2031953	2654929	3187530	966480	3449689	3718036	15358830	14713260	14977160	14863530	16186780
10.484	163.038	Aspirin;HMDB0001879	C01405	[M+H-H2O]+	C9H8O4	4.9068	BSYNRYMUTXBXSQ-UHFFFAOYSA-N	CC(=O)OC1=CC=CC=C1C(O)=O	2090965	1269575	1782086	1619668	1954516	1805328	1409935	1768801	1582433	2421991	2011942	2453432	1431009	2360484	1891679	2737615	1488225	2239864	1446970	711121	3866647	1891801	1646832	1316040	1676767	1551919	1434428	761188	1080518	296937	1838206	763432	1113665	258008	1668250	1754733	1320397	1344774	1288444	1375761	1244021
3.15	218.103	HMDB0000210;Pantothenic acid	C00864	[M-H]-	C9H17NO5	2.98024	GHOKWGTUZJEAQD-ZETCQYMHSA-N	CC(C)(CO)[C@@H](O)C(=O)NCCC(O)=O	7720.14	7335.11	6189.14	10071	2887.57	10641.5	10021	5750.44	11314	7612.18	14824.3	18277.6	8600.02	8635.97	18092.1	24996.8	5599.8	5798.85	101618	112642	133394	110649	90337.6	132202	140542	119525	179142	163846	235059	1521.26	168059	243736	346472	24476.6	333794	371387	4480485	4179804	4487239	4309244	4480485
2.453	166.086	L-Phenylalanine;HMDB0000159	C00079	[M+H]+	C9H11NO2	2.76965	COLNVLDHVKWLRT-QMMMGPOBSA-N	N[C@@H](CC1=CC=CC=C1)C(O)=O	236650300	240407300	151275100	217573100	64081600	200449300	218135000	126534600	208961700	55858230	97605620	117020800	53520860	55625190	97051610	112962400	52035220	57172820	567392100	573495900	604438400	441363400	380027300	478099700	456253100	364286300	511367100	614454100	798648800	430912600	539421700	587554600	775681900	430114700	481966400	497730200	187220800	176138600	184454700	188548000	177879300
7.981	220.146	HMDB0015299;Procarbazine*	C07402	[M-H]-	C12H19N3O	0.726792	CPTBDICYNRMXFX-UHFFFAOYSA-N	CNNCC1=CC=C(C=C1)C(=O)NC(C)C	1146.2	906.316	1093.98	1399.13	763.892	1599.44	1031.93	1175.09	1758.44	3708.34	6385.66	2770.41	5736.15	5048.97	8628.62	4456.84	3500.56	3898.53	7444.6	12228.6	7100.08	6750.33	18758.6	9593.26	10158	23305.3	12532.8	15521.4	24203.2	19576	14790.2	24024.3	38429.3	32267	25564.5	26572.7	758003	731307	732013	749690	784165
13.004	167.034	C22203*	C22203	[M+H]+	C8H6O4	1.73617	QQVIHTHCMHWDBS-UHFFFAOYSA-N	O=C(O)c1cccc(C(=O)O)c1	3303073	3277416	6544711	3516002	1470972	3006440	3339328	5917665	3574545	4269268	7135094	4818713	6309063	4634474	6975909	5045996	6433723	5114738	2612596	2988111	5008967	3212940	2583056	3952111	3227629	2415241	3236520	2458421	2757544	4194940	3695635	2421092	3025718	3816410	3257081	3300992	5169217	5296611	5049228	5419716	4929681
11.761	221.154	HMDB0302980;Risbitin*	C09715	[M-H]-	C14H22O2	3.34607	XSCYYIVXGBKTOC-GZZJDILISA-N	[H]O[C@@H]1CC2=C(C([H])([H])[C@@H](CC2)C(=C([H])[H])C([H])([H])[H])[C@@]([H])([C@H]1O[H])C([H])([H])[H]	2724805	2558545	3073830	3203090	3104064	3353065	3389556	3076185	3127206	3402755	3357846	3109247	3207669	3594385	3346192	2648633	1635901	1215871	8047759	9261652	9039926	7383877	8114262	8963767	7132948	7489910	8444110	10013760	10518190	9424533	9299649	8829128	9687417	8481804	7617166	5829636	1357954	1606788	1340117	1353523	1444669
10.587	223.133	HMDB0036583;Methyl jasmonate*	C11512	[M-H]-	C13H20O3	3.36121	GEWDNTWNSAZUDX-WQMVXFAESA-N	CC\C=C/C[C@@H]1[C@@H](CC(=O)OC)CCC1=O	2086523	2324233	995438	2283777	657956	2189866	2327333	907788	2008285	465040	547738	841630	334853	406493	508226	638943	103927	210913	9230502	10250180	5980072	7448187	6716541	8381042	7084906	6666669	7760534	7065395	8903057	1657808	6698625	6790842	8130640	1504427	8368360	8530686	786438	748995	755784	816762	675573
10.071	170.096	Diphenylamine;HMDB0032562	C11016	[M+H]+	C12H11N	3.82136	DMBHHRLKUKUOEG-UHFFFAOYSA-N	N(C1=CC=CC=C1)C1=CC=CC=C1	7572837	6748066	8667529	5662089	4028474	6355837	5869348	8440044	4879034	7163711	5003691	5503275	6538964	7355657	4893286	5507684	6042515	7576474	6069663	6489246	4485378	5455217	4909109	5970468	5290363	4886184	6200437	5232382	6402718	2404605	5568902	5080082	6640420	2196492	5597695	5801580	6949852	7079566	6615383	7001789	7037286
14.26	225.185	HMDB0002000;Myristoleic acid*	C08322	[M-H]-	C14H26O2	4.26314	YWWVWXASSLXJHU-WAYWQWQTSA-N	CCCC\C=C/CCCCCCCC(O)=O	6177.07	398.12	577.681	551.413	400.232	624.68	455.304	704.965	760.565	2331.57	2363	2061.54	2223.79	1620.81	2468.65	1251.04	1637.47	1451.58	39783.3	32402.1	286509	41775.7	34470.5	55223	51777.2	45224.5	70048.9	73374	169400	552544	353194	101414	254323	841769	756910	786547	390963	334925	375639	363465	361722
16.218	227.201	HMDB0000806;Myristic acid	C06424	[M-H]-	C14H28O2	4.53342	TUNFSRHWOTWDNC-UHFFFAOYSA-N	CCCCCCCCCCCCCC(O)=O	194105	229761	189798	247802	161758	273529	276289	242851	263110	668440	712060	642365	738719	816719	889503	546824	641397	745875	4221.99	1221.02	10270	8174.82	4361.21	10102.5	10959.3	1769.02	14921.8	21820	12497.6	23678.5	15466	20136.5	8853.41	26015.8	4268.6	26268.2	7753499	7979369	7714121	7799654	7927717
0.908	229.011	HMDB0011734;D-Arabinose 5-phosphate	C01112	[M-H]-	C5H11O8P	1.6593	PPQRONHOSHZGFQ-WDCZJNDASA-N	O[C@H](COP(O)(O)=O)[C@@H](O)[C@H](O)C=O	4316952	2888651	649587	1650632	988440	3716952	2696579	540148	1404776	476420	422999	1234003	152877	393982	532677	1406971	101465	243928	17754870	18923160	5174408	7837333	9238827	7999216	7974921	8916039	7957010	19340550	16693280	2309162	8193635	18490600	15082270	1874429	8740868	8428545	945784	1418487	884122	910025	1150710
0.994	175.119	L-Arginine;HMDB0000517	C00062	[M+H]+	C6H14N4O2	1.82733	ODKSFYDXXFIFQN-BYPYZUCNSA-N	N[C@@H](CCCNC(N)=N)C(O)=O	26945500	16773030	11915960	14777280	7556459	29059140	18635490	13685350	16735720	7804906	12601250	18872630	6559044	8627100	14158370	21019200	7475856	9832458	103185300	104714800	51103830	65648020	74326780	77392050	70851020	82920150	84385010	158996400	159215400	45911920	104735900	174598500	179067300	47778650	103887300	116579400	102386900	102269200	102174300	102311500	102328500
11.698	233.154	HMDB0033960;Curcumenol*	C16942	[M-H]-	C15H22O2	2.87363	ISFMXVMWEWLJGJ-UHFFFAOYSA-N	CC1CCC2C(C)=CC3(O)OC12CC3=C(C)C	11873.3	10266.6	11379.4	11345.3	11181.5	15166.8	12746.1	13290.9	13922.7	39256	40947.3	43398.9	45637.3	49050.8	51998	47679.2	42673.5	45376.9	147036	172820	166528	180552	190676	229852	230990	249571	301980	373271	499537	466441	461962	550095	755832	708416	829831	857623	14633690	14607880	14625880	13868320	15289480
11.351	239.067	HMDB0032559;(??)-2-(1-Methylpropyl)-4,6-dinitrophenol	C14302	[M-H]-	C10H12N2O5	2.76073	OWZPCEFYPSAJFR-UHFFFAOYSA-N	CCC(C)C1=C(O)C(=CC(=C1)N(=O)=O)N(=O)=O	17834	3608.45	3783.96	12913.3	4067.11	25895.1	4713.96	4397.67	16777.2	17252.1	30392.2	20372.4	17755.3	21853.5	48358.2	38130.9	33465.9	35178.2	366690	191014	236905	86167.2	155036	218095	160523	247181	415094	396074	2155506	1587499	4516692	1251621	4262079	1741679	2265656	2241559	2630180	486487	1692469	1229846	1260392
5.551	180.102	C17235*	C17235	[M+H]+	C10H13NO2	1.94334	JTTHKOPSMAVJFE-VIFPVBQESA-N	N[C@@H](CCc1ccccc1)C(=O)O	133327700	120863100	103885300	113936400	32379570	119274400	110762600	105526100	112013800	46358750	72481530	90491710	43400760	49544090	69665730	83605250	45235060	47088050	43770580	53077480	56154380	48988590	37190500	57688490	49554380	38635570	54883170	42332540	39003940	20534510	44183840	43142060	39407570	21187710	36505140	43827300	116258800	119977800	111119600	120120400	118709200
16.724	241.217	HMDB0000826;Pentadecanoic acid	C16537	[M-H]-	C15H30O2	0.248738	WQEPLUUGTLDZJY-UHFFFAOYSA-N	CCCCCCCCCCCCCCC(O)=O	739118	1280899	482182	217146	135127	1143579	1276284	887075	862526	524058	503247	554988	350624	1483734	527017	715833	400164	517972	2549144	2959835	1974426	2351626	2301116	2844966	2555766	2090063	2546845	2633353	2454932	652540	2976390	2551910	2946487	538730	2831398	2952171	942069	978893	871280	1033164	861997
13.481	249.186	HMDB0259285;Triton X-100*	C11623	[M-H]-	C16H26O2	0.0401307	JYCQQPHGFMYQCF-UHFFFAOYSA-N	CC(C)(C)CC(C)(C)C1=CC=C(OCCO)C=C1	42.6907	37.8058	0.359067	36.5816	9.90387	2.4682	49.212	20.0506	35.939	6.8977	17.0013	5.30062	5.86896	40.9059	412.216	485.961	178.56	466.99	3213.23	4461.58	2567.28	3970.2	3635.65	5804.18	5212.02	4889.98	7429	21641.6	32405.1	4460.93	34712	30729.7	51828.7	6552.94	69369.9	79894.7	12609.1	0.0359067	22145.7	0.0359067	12319.5
16.424	253.217	HMDB0003229;Palmitoleic acid	C08362	[M-H]-	C16H30O2	0.552885	SECPZKHBENQXJG-FPLPWBNLSA-N	CCCCCC\C=C/CCCCCCCC(O)=O	13497360	15816640	16424910	22066880	10772760	15775870	16790340	16865210	24144430	19532040	19422090	15294880	17010910	20976040	18073940	12222160	10582440	14305410	35484030	30223620	28193670	33869310	27128110	25808000	34887300	27191540	28392460	38532140	48978600	27489480	54136290	38999320	49498260	25776880	45019280	45095240	11289410	11005090	10739060	11663990	11244690
17.253	255.233	HMDB0000220;Palmitic acid	C00249	[M-H]-	C16H32O2	1.13622	IPCSVZSSVZVIGE-UHFFFAOYSA-N	CCCCCCCCCCCCCCCC(O)=O	22232590	29291020	20737490	24796980	22292060	15462670	24810060	20969590	21446770	22811490	21929300	13836290	11617210	23952480	18955810	18392980	22180060	26993990	613502	569010	578792	653178	579693	601357	520114	588548	659850	868470	1041343	535337	1224905	762863	1108322	512773	1102814	1146170	33971660	32852110	35531550	33289470	30389420
0.906	257.006	HMDB0001376;2-Keto-3-deoxy-6-phosphogluconic acid*	C04442	[M-H]-	C6H11O9P	2.60694	OVPRPPOVAXRCED-WVZVXSGGSA-N	O[C@H](COP(O)(O)=O)[C@@H](O)CC(=O)C(O)=O	648897	553163	6041.75	97.6	97.6	747587	589167	111161	288983	97.6	97.6	90522.7	97.6	97.6	2626	97.6	97.6	97.6	2331021	1828684	703608	1934618	1352889	1716281	2149990	1032415	2230649	2403031	2383689	509181	1289656	2615057	1696618	191000	2273437	2507295	87358.3	129961	55793.5	126694	97.6
5.239	188.07	6-Chloro-N-(1-methylethyl)-1,3,5-triazine-2,4-diamine;HMDB0033249	C06559	[M+H]+	C6H10ClN5	0.744405	DFWFIQKMSFGDCQ-UHFFFAOYSA-N	CC(C)NC1=NC(N)=NC(Cl)=N1	22482	24727	15169	25545.6	7204.78	29890.7	25079.1	19699.7	27795.9	24922.1	38033.9	55777.6	24704.6	36005.9	44611.7	73865.1	30977.1	51061.7	454281	531752	524969	483599	435112	625378	608849	651524	832244	1241110	1621221	954306	1460771	1945247	2567562	1580575	2169681	3049303	158241700	180121600	163317100	209098200	163317100
0.907	258.038	HMDB0011185;O-Phosphothreonine*	C12147	[M+AcO]-	C4H10NO6P	1.27888	USRGIUJOYOXOQJ-GBXIJSLDSA-N	C[C@@H](OP(O)(O)=O)[C@H](N)C(O)=O	1373662	482183	165665	262644	160702	1031711	581378	146438	519099	188532	74074.8	314387	7407.48	7407.48	90327.5	137259	7407.48	83592.2	4529743	3600354	1437362	1949382	2511578	2390286	1784250	2544159	2038155	3825772	4252502	283486	2455626	4068981	2798847	162838	2068332	1906370	7407.48	233765	140009	166977	187173
0.902	259.022	HMDB0006330;D-Mannose 1-phosphate	C00636	[M-H]-	C6H13O9P	2.12337	HXXFSFRBOHSIMQ-RWOPYEJCSA-N	OC[C@H]1O[C@H](OP(O)(O)=O)[C@@H](O)[C@@H](O)[C@@H]1O	67152.1	48179	33171.8	37171.7	21488.5	76882.7	60427.4	36848.9	46412.5	39637.9	50959.6	90135.7	29620.7	48172.6	61450.7	121579	30877.9	53796	1609821	1820977	1012474	1887034	2265651	2312413	2346976	2809813	3327112	5869245	6363480	2066465	7176299	8895239	9174497	3074249	12661120	15689580	17274010	16635690	16964560	16728870	17935020
1.894	267.073	HMDB0000195;Inosine	C00294	[M-H]-	C10H12N4O5	1.38539	UGQMRVRMYYASKQ-KQYNXXCUSA-N	OC[C@H]1O[C@H]([C@H](O)[C@@H]1O)N1C=NC2=C(O)N=CN=C12	13236630	13088600	6598310	11927890	3171532	13280950	14009450	6185919	11322070	1092369	2541401	2609124	984156	806406	2029584	2481465	378651	313306	16995000	16659820	12499210	12469940	8702309	12831350	11792590	8324135	12173040	10374030	13133870	5001838	8950649	9729461	12842050	4796881	10786000	11042840	3789956	3851646	3667628	3804464	3779360
16.925	267.233	HMDB0031046;9E-Heptadecenoic acid*	C16536	[M-H]-	C17H32O2	1.2723	QSBYPNXLFMSGKH-CMDGGOBGSA-N	[H]\C(CCCCCCC)=C(\[H])CCCCCCCC(O)=O	5147205	5736582	2922681	4613171	2821380	5241240	6478776	3015392	4549629	7022344	6900922	7968865	3907333	5922329	6717661	14051270	5787512	9188644	7464058	7472776	5459557	8413269	7455999	7907379	6851154	6859336	7777747	7663335	9370931	2453541	9168873	8302306	9130120	2537214	9178826	9179141	9363554	9946239	9346680	9424018	9692500
17.533	269.248	HMDB0061859;Methyl hexadecanoic acid*	C16995	[M-H]-	C17H34O2	2.52555	FLIACVVOZYBSBS-UHFFFAOYSA-N	CCCCCCCCCCCCCCCC(=O)OC	160190	83182.1	63933	89776.5	37996.3	158046	96101.1	71441.4	96665.6	170934	176831	207520	134708	204288	199435	674695	423114	551391	30968.5	24482.5	41641	46355.1	34747.1	60703.1	57979.8	44728.3	62055.2	81897.2	161330	84873.1	213146	121631	209042	113328	292802	285200	12343500	13490900	12522280	12190970	13294000
11.179	271.228	HMDB0006294;16-Hydroxyhexadecanoic acid*	C18218	[M-H]-	C16H32O3	0.479302	UGAGPNKCDRTDHP-UHFFFAOYSA-N	OCCCCCCCCCCCCCCCC(O)=O	6228432	26045560	5247034	7386770	4498680	6175665	25925910	6306435	9137200	3814275	2676099	2851675	2228854	4738394	2607648	2372324	1564967	2370290	29187600	24942160	18039660	18612980	16588600	22523220	17610820	16854460	24412580	8994143	15007200	3500331	8288663	9006727	16183770	4754319	11638180	13159120	5086516	4970430	5172315	5037664	4896745
13.366	273.186	HMDB0002725;Nandrolone*	C07254	[M-H]-	C18H26O2	1.75704	NPAGDVCDWIYMMC-IZPLOLCNSA-N	[H][C@@]12CC[C@H](O)[C@@]1(C)CC[C@]1([H])[C@@]3([H])CCC(=O)C=C3CC[C@@]21[H]	26105.3	28464	10192.6	18875	5379.03	32235	36921.3	12060.7	20703.2	123776	98190.6	177094	81515.3	145635	128653	133526	40458	91461.9	2777256	3651500	1812552	3011357	2598520	3667589	3248923	3064523	4272041	7355374	11294150	1253769	10227100	8836610	13775810	1461585	13626520	14846690	701404	705258	682337	712981	701119
0.903	275.017	HMDB0001316;6-Phosphogluconic acid*	C00345	[M-H]-	C6H13O10P	0.763588	BIRSGZKFKXLSJQ-SQOUGZDYSA-N	O[C@H](COP(O)(O)=O)[C@@H](O)[C@H](O)[C@@H](O)C(O)=O	417.835	1254.83	246.524	623.576	494.924	852.577	1689.37	421.541	1015.71	2013.21	883.304	2690.05	591.114	1560.7	1031.13	3072.61	753.673	2009.91	16118	20978.3	13582.2	25522	16304.1	19105.4	26001.8	20242.3	30594.3	55040.4	61575.7	18529.6	49273	91752.7	96478.1	32705.1	91757.8	114176	1375525	1294088	1251219	1307186	1581965
14.331	275.201	HMDB0006547;Stearidonic acid*	C16300	[M-H]-	C18H28O2	0.654066	JIWBIWFOSCKQMA-LTKCOYKYSA-N	CC\C=C/C\C=C/C\C=C/C\C=C/CCCCC(O)=O	5216.65	4575.22	2437.83	3386.99	1187.52	6442.85	5927.07	3061.32	4077.22	17233.1	17804.7	24311.1	12007.8	23013.3	21797	19793.3	8458.49	16014.5	21982.9	26747	34418.1	47072.6	26655.8	72005.6	512370	57372.3	69527.1	1019512	181698	24979.1	111379	125349	287060	287448	269571	190741	3964247	3621193	4030415	3744757	3993972
15.868	277.217	HMDB0001388;alpha-Linolenic acid	C06427	[M-H]-	C18H30O2	0.793601	DTOSIQBPPRVQHS-PDBXOOCHSA-N	CC\C=C/C\C=C/C\C=C/CCCCCCCC(O)=O	30997510	1167097	956746	1375606	556342	1680882	1181426	934231	15233870	1296231	1135400	1254135	728796	917105	864975	672347	380298	436531	167149300	223499600	107961400	169092600	151555400	197650000	158469800	140824600	194588100	231734200	303334800	33889940	267704500	210258100	274456600	32037290	275879500	275955400	528958	580473	449026	539394	541542
16.588	279.233	HMDB0000673;Linoleic acid	C01595	[M-H]-	C18H32O2	0.859497	OYHQOLUKZRVURQ-HZJYTTRNSA-N	CCCCC\C=C/C\C=C/CCCCCCCC(O)=O	22136.7	16518.2	11495.5	19913.5	10965.6	29929.8	19127.9	15483.3	24012.1	31627.5	49745.6	50714	40851.1	41498.9	55880.3	71907.4	53532.2	53846.6	168518	229892	162072	191594	212573	260499	268398	295857	376902	327426	438034	170533	516381	511079	740964	303353	876146	945656	20990250	19554120	20237070	20360160	21548680
17.176	281.248	HMDB0000207;Oleic acid	C00712	[M-H]-	C18H34O2	2.1689	ZQPPMHVWECSIRJ-KTKRTIGZSA-N	CCCCCCCC\C=C/CCCCCCCC(O)=O	19269.7	18874.6	14890.7	21550.3	13414.2	23795	27821.1	19770	25805.1	55827.7	53035.6	67471.4	45171.8	65539.6	71521.3	135524	97482.9	141574	175575	168989	133050	221419	204629	299477	273259	261926	389125	399538	661186	156180	771417	671377	1118303	259150	1350632	1369914	39938820	37569520	39759330	39028200	39199660
1.959	282.084	HMDB0000133;Guanosine	C00387	[M-H]-	C10H13N5O5	2.16247	NYHBQMYGNKIUIF-UUOKFMHZSA-N	NC1=NC2=C(N=CN2[C@@H]2O[C@H](CO)[C@@H](O)[C@H]2O)C(=O)N1	47074.8	40100.7	32674.2	43856	15096.6	58594.3	51109.1	37446.4	49521	37003.8	61053.2	52770	50028.7	44876.2	74059.8	75193.9	26678.8	25662.7	143965	157186	168416	191825	120419	220145	255112	167511	294310	252625	372230	277927	326794	366440	543113	429444	621029	706813	9843374	9266172	10038120	9346316	9769131
13.713	283.17	HMDB0003422;Boldione*	C20144	[M-H]-	C19H24O2	0.211887	LUJVUUWNAPIQQI-QAGGRKNESA-N	[H][C@@]12CCC(=O)[C@@]1(C)CC[C@@]1([H])[C@@]2([H])CCC2=CC(=O)C=C[C@]12C	3003.07	5.56006	16.0853	8.84284	1310.2	84.231	10.5961	13.3166	511.258	39.2042	45.2134	58.1334	85.8654	45.7716	20.5997	206.898	240.745	92.1976	7280.81	45292.7	12971.2	3324.88	9278.62	26457.3	4064.85	11991.8	35000.8	26124.1	21716.4	59210.7	17737	39886.3	35395.4	89016.3	31631	36615.1	33950.1	44034.2	103331	28597.6	43262.8
18.282	283.264	HMDB0000827;Stearic acid	C01530	[M-H]-	C18H36O2	1.62393	QIQXTHQIDYTFRH-UHFFFAOYSA-N	CCCCCCCCCCCCCCCCCC(O)=O	43422250	65246860	33328380	35683660	34792560	45140370	32171000	30250920	31913450	40989180	34529730	31171420	26719780	37020880	28333270	67492500	66140550	80679480	790662	926591	540745	785992	669850	800574	665972	775513	818629	839783	1282229	400426	1262086	829210	1236375	363619	1252800	923267	91919160	100089300	87937220	100247700	90123500
14.323	287.202	HMDB0000077;Dehydroepiandrosterone*	C01227	[M-H]-	C19H28O2	0.940106	FMGSKLZLMKYGDP-USOAJAOKSA-N	[H][C@@]12CCC(=O)[C@@]1(C)CC[C@@]1([H])[C@@]2([H])CC=C2C[C@@H](O)CC[C@]12C	873871	954654	363169	563236	136610	1099730	1003805	395202	530342	682716	855470	1073353	398810	632588	13465.1	561660	129764	294214	19414370	24098310	12036310	18736850	14871130	20656480	16656650	15225820	19852350	21686500	30053260	2946687	25681770	20374910	28797820	3012481	28166070	28337930	50527.8	850229	601182	690511	14320
13.023	205.086	Diethyl phthalic acid;HMDB0094660	C14175	[M+H-H2O]+	C12H14O4	0.828921	FLKPEMZONWLCSK-UHFFFAOYSA-N	CCOC(=O)C1=CC=CC=C1C(=O)OCC	234828	253781	498577	282916	125213	238776	268322	545658	308508	1341925	2008856	1506576	2108257	1705273	2610269	1976562	2802416	2354474	1566124	1915058	3432207	2584608	2139576	2849925	3155357	2764323	3724005	3169800	4285837	6437696	6416495	4766891	6998442	10117840	9379363	11498080	126512300	124365500	125416200	125522600	127427900
5.239	205.097	L-Tryptophan;HMDB0000929	C00078	[M+H]+	C11H12N2O2	2.82793	QIVBCDIJIAJPQS-VIFPVBQESA-N	N[C@@H](CC1=CNC2=C1C=CC=C2)C(O)=O	157921500	153243700	89437740	143144700	36297610	147680700	115753600	89283700	120576700	39033640	55404340	76660520	31153180	42106390	50077800	75004340	28940100	43760700	359536400	382384100	352560500	290813300	237922700	310797000	277452200	269743300	317455200	434359400	512988000	260217800	341870400	422407100	503402900	261933500	297573200	363235700	88943180	99810280	83688420	110253800	89114190
15.401	289.217	HMDB0000031;Androsterone*	C00523	[M-H]-	C19H30O2	0.726098	QGXBDMJGAMFCBF-HLUDHZFRSA-N	[H][C@@]12CCC(=O)[C@@]1(C)CC[C@@]1([H])[C@@]2([H])CC[C@@]2([H])C[C@H](O)CC[C@]12C	246717	303002	2176.18	142291	2176.18	2176.18	269371	47166.5	101597	24269	2176.18	2176.18	2176.18	2176.18	2176.18	2176.18	60559.1	2176.18	1973965	2686556	1469938	2203920	2076515	2264837	2006754	1748285	2218687	2489974	2876973	519890	2368423	2320449	2613426	563843	2639210	2542108	2176.18	2176.18	2176.18	2176.18	2176.18
12.308	297.243	HMDB0247617;9,10-Epoxystearic acid*	C19418	[M-H]-	C18H34O3	0.908346	IMYZYCNQZDBZBQ-UHFFFAOYSA-N	CCCCCCCCC1OC1CCCCCCCC(O)=O	3922061	7938864	2420066	5475387	2838210	4015788	8269216	2181629	5171017	2591769	2429526	3474604	3255941	2556984	2151328	1963967	1392127	936542	12168590	12903490	11932400	9259911	6175578	9448590	9059887	6102161	8637425	7315063	11845380	6214268	7492965	6870637	10989750	5661155	8074816	8503905	2378532	2312409	2299741	2467989	2294890
13.708	299.202	HMDB0061925;Dehydroabietic acid*	C12078	[M-H]-	C20H28O2	0.501334	NFWKVWVWBFBAOV-MISYRCLQSA-N	[H][C@@]12CCC3=CC(=CC=C3[C@@]1(C)CCC[C@@]2(C)C(O)=O)C(C)C	17701.6	13706.9	14597.7	12217.5	15060.3	25060.7	17354.7	18250.5	14708.6	42515.4	45380.1	61821.7	62111.9	51428.3	54669.3	43514.6	38775.9	32633.3	98003.1	137300	116394	16686.2	17982.6	26133.2	26262.6	119510	33356	414004	381702	5515.19	456407	640490	606912	1009198	104908	136131	2279703	2090397	2300279	2239053	2154321
13.649	299.259	HMDB0062549;2-Hydroxystearic acid*	C03045	[M-H]-	C18H36O3	1.53713	KIHBGTRZFAVZRV-KRWDZBQOSA-N	CCCCCCCCCCCCCCCC[C@H](O)C(O)=O	2566.17	2841.39	1631.55	2743.35	1927.99	3039.42	2917.92	2405.61	4116.98	5918.99	8876.05	5590.03	6871.02	9156.92	11616.8	5266.7	5183.36	6136.92	106123	134886	75402.3	135802	121497	189609	170351	156075	271585	281641	433076	101133	494634	437311	684522	197965	953397	1146273	1619730	1495036	1681728	1531361	1627838
0.92	300.049	HMDB0001062;N-Acetyl-D-Glucosamine 6-Phosphate*	C00357	[M-H]-	C8H16NO9P	1.23313	BRGMHAYQAZFZDJ-RTRLPJTCSA-N	CC(=O)N[C@H]1C(O)O[C@H](COP(O)(O)=O)[C@@H](O)[C@@H]1O	2120435	1558353	476076	638924	675213	1818148	1849975	404638	992946	542530	556202	863959	292340	645649	126198	806407	357762	259841	13298340	12040350	2438645	5088310	7804731	6650277	5456520	7421450	6217527	13898120	12042130	892820	5279196	12745350	11256260	1204911	4923910	5418676	541114	668112	519522	646954	425688
5.57	301.166	HMDB0031094;Glycerol tributanoate*	C13870	[M-H]-	C15H26O6	0.498065	UYXTWWCETRIEDR-UHFFFAOYSA-N	CCCC(=O)OCC(COC(=O)CCC)OC(=O)CCC	5901.26	5376.09	2596.16	5532.23	1503.87	7784.63	6147.07	3175.33	6773.23	15854.1	17019.5	36654.8	11682.2	19592.6	22145.9	44721.2	7744.8	13034.8	1151818	1339794	1085331	1146339	977194	1498838	1487201	1319600	1868705	3611118	4266641	1916311	4015470	5187757	6561159	2944756	7189510	8219135	3532603	3196264	3536067	3470882	3377068
15.449	301.217	HMDB0001999;Eicosapentaenoic acid*	C06428	[M-H]-	C20H30O2	2.25751	JAZBEHYOTPTENJ-JLNKQSITSA-N	CC\C=C/C\C=C/C\C=C/C\C=C/C\C=C/CCCC(O)=O	7308.38	7184.58	3244.26	4712.99	1549.73	9889.18	9492.92	3607.35	5597.81	11953.7	15040.1	21358.6	8723.58	15631.2	20830.7	17462	6158.77	11057.7	23017920	28242540	19910110	26798360	27426190	34416990	32243310	34500540	43839570	45110770	65044860	15330800	70058790	68786600	99116030	25407650	126810300	148679800	4084869	3785771	3965755	4072084	3995593
15.627	301.217	HMDB0015655;Methyltestosterone*	C07198	[M-H]-	C20H30O2	1.92552	GCKMFJBGXUYNAG-HLXURNFRSA-N	[H][C@@]12CC[C@](C)(O)[C@@]1(C)CC[C@@]1([H])[C@@]2([H])CCC2=CC(=O)CC[C@]12C	836534	7500287	454437	452661	1421900	8680389	818397	476723	4284877	171155	313046	485153	237238	318722	429847	275138	72385.8	165355	112175300	142414400	65145620	103607700	89859050	125220000	99833260	84954640	112289500	100678300	137425900	15818760	117814100	98241240	131817800	14531110	125402000	130416600	334102	500149	329415	386911	337366
16.23	303.233	HMDB0001043;Arachidonic acid	C00219	[M-H]-	C20H32O2	1.22018	YZXBAPSDXZZRGB-DOFZRALJSA-N	CCCCC\C=C/C\C=C/C\C=C/C\C=C/CCCC(O)=O	37634770	31960070	13958290	19954360	6151592	41681060	31885900	14081790	18006310	18695710	23054940	24716870	11261200	17556840	24988400	17338340	7075941	11265890	188944400	216954400	129465500	165739600	150843600	185994300	172766100	146309600	188014600	134929700	180079200	28970510	159975300	156817200	174488800	27004900	183919400	185963500	23125930	23552200	22288610	23625320	23162450
16.787	305.249	HMDB0010378;5,8,11-Eicosatrienoic acid*	C21938	[M-H]-	C20H34O2	0.0982805	UNSRRHDPHVZAHH-YOILPLPUSA-N	CCCCCCCC\C=C/C\C=C/C\C=C/CCCC(O)=O	289356	260935	131198	186738	92489.2	387390	340254	176079	255121	961352	1227337	1501595	668128	1141488	1477335	2564328	1163976	1888708	3475819	4214693	3167387	4381804	4125378	5398206	5257998	5119352	6183444	5660876	7108173	1789983	7377120	7858494	10277090	2443347	10375200	10496930	24931290	24536670	24948320	25159690	24816590
11.631	307.191	HMDB0040867;5-O-Methylembelin*	C10373	[M-H]-	C18H28O4	1.88807	KHBJLRRAMCJZLZ-UHFFFAOYSA-N	CCCCCCCCCCCC1=C(O)C(=O)C=C(OC)C1=O	1302.48	1686.16	3191.23	2034.84	1628.63	1535.06	2067.21	3961.95	2592.75	12154.4	15026.5	12862.7	19526.5	15701.7	20663.3	10103	13877	10385	38.6302	926.873	2443.8	386.302	497.611	1030.32	472.991	38.6302	645.381	704.538	38.6302	6447.6	3535.69	1858.8	38.6302	9356.38	1813.2	5664.37	1432791	1352257	1492862	1337510	1487694
18.08	309.28	HMDB0035159;Paullinic acid*	C21946	[M-H]-	C20H38O2	1.19633	URXZXNYJPAJJOQ-FPLPWBNLSA-N	CCCCCC\C=C/CCCCCCCCCCCC(O)=O	283366	180241	203888	149341	48141.1	246930	132688	175832	144134	147292	253421	211424	425006	138058	255648	278507	664686	233811	4307797	5146858	3115467	4322716	3683419	4867041	4035555	3689552	4558028	3930879	6016199	1016951	5025416	4011964	5316624	1003246	4896346	4222750	345614	352095	349664	352049	348098
8.423	313.238	HMDB0302107;9,10-Epoxy-18-hydroxy-octadecanoic acid*	C19620	[M-H]-	C18H34O4	0.287321	ITTPZDMHCNGAGQ-UHFFFAOYSA-N	OCCCCCCCCC1OC1CCCCCCCC(O)=O	2082.29	5747.76	1330.46	3126.68	1432.58	2787.28	7082.83	1703.27	4132.55	6230.27	3954.43	10949.8	10498.4	7900.06	5169.54	10360.1	6547.28	6042.72	21075.1	27947	76214.3	32103	19232.1	32713.1	38228.2	22171.9	40688.9	37357.1	58696.1	106124	64666	52878.3	90294.5	164796	114874	137020	1925137	1777515	1878305	1837271	1862225
1.015	323.028	HMDB0000288;Uridine 5'-monophosphate	C00105	[M-H]-	C9H13N2O9P	2.53848	DJJCXFVJDGTHFX-XVFCMESISA-N	O[C@H]1[C@@H](O)[C@@H](O[C@@H]1COP(O)(O)=O)N1C=CC(=O)NC1=O	20320.9	18682.6	9040.79	15202.2	6592.88	22781	20187.1	11441.8	18492.4	21519	24341.3	48316.4	15904.5	20812.6	33890.9	62173.3	17054	27286	719536	768543	358065	574569	658740	747374	706729	844126	1048846	1698728	2238821	607016	1591759	2814291	3281826	1000717	2442261	2735598	8662766	8333345	8867340	8095338	8748855
0.87	325.009	HMDB0001068;D-Sedoheptulose 7-phosphate*	C20956	[M+Cl]-	C7H15O10P	0.830745	CBIDVWSRUUODHL-OVHBTUCOSA-N	OC[C@]1(O)O[C@H](COP(O)(O)=O)[C@@H](O)[C@@H](O)[C@@H]1O	0.366753	8.27247	0.366753	0.366753	0.366753	3.66753	11.1826	0.366753	9.72957	0.366753	0.366753	0.366753	0.366753	0.366753	0.366753	34.0215	0.366753	0.366753	1291.76	1188.63	592.583	592.604	642.546	938.337	861.703	919.506	1117.1	1801.96	1720.05	282.313	636.744	2793.4	3536.05	294.66	1412	2143.41	0.366753	0.366753	110837	0.366753	52511.4
7.978	329.153	HMDB0251767;Embelin*	C10342	[M+Cl]-	C17H26O4	0.182286	IRSFLDGTOHBADP-UHFFFAOYSA-N	CCCCCCCCCCCC1=C(O)C(=O)C=C(O)C1=O	2578.92	1683.19	2119.68	3188.01	1701.73	3181.56	2035.96	2468.72	3201.99	7648.79	12064.5	5953.87	9702.4	10175.5	15724.9	9931	16301.5	18237.7	12686.2	17663.2	11362.8	10375.2	27241.3	13332.5	11888.8	35277.6	15542.9	24247.7	36743	29678	22275.5	37200.2	49691.2	47029.5	30711	29673.8	3546196	3280788	3268902	3554756	3480706
0.903	333.06	HMDB0011649;Glycerophosphoinositol*	C01225	[M-H]-	C9H19O11P	0.840691	BMVUIWJCUQSHLZ-UJGXJMNGSA-N	OC[C@@H](O)COP(O)(=O)O[C@H]1[C@H](O)[C@@H](O)[C@H](O)[C@@H](O)[C@H]1O	2695178	1777057	1010328	1170136	405389	2349700	1848516	540181	1276807	526740	16229	517317	16229	195738	181654	373391	162290	187899	12381770	11197490	4476473	6259585	7048589	7593286	6304546	7468437	7479322	9238235	9833833	1162864	5197061	10256440	9033448	1041635	4900166	4861397	649584	630194	719459	646776	777983
0.878	338.988	HMDB0001047;D-Fructose 2,6-bisphosphate*	C00665	[M-H]-	C6H14O12P2	2.15346	YXWOAJXNVLXPMU-ZXXMMSQZSA-N	OC[C@@]1(OP(O)(O)=O)O[C@H](COP(O)(O)=O)[C@@H](O)[C@@H]1O	11052	12112.2	8810.55	11877.6	6191.26	18656.5	18751.3	14687.5	15563.2	25869.4	21302	30815.4	19303.3	28261.4	24719.5	37295.9	13328.2	24048	169113	182042	648118	565545	201185	374642	736380	240176	509763	1299327	1153207	725444	422016	1905650	1737090	1069008	826683	935031	9076672	8931065	9259294	8620483	9330309
18.955	339.327	HMDB0000944;Behenic acid	C08281	[M-H]-	C22H44O2	1.53245	UKMSUNONTOPOIO-UHFFFAOYSA-N	CCCCCCCCCCCCCCCCCCCCCC(O)=O	8709.25	294.725	294.725	294.725	294.725	4983.75	294.725	294.725	11403.8	294.725	294.725	294.725	294.725	8383.75	5606	294.725	294.725	294.725	1867144	1923220	2635900	1556177	2155757	2098843	2947914	2062166	2002875	2225018	2221464	2723475	156785	2915101	1953618	2790562	153013	2859304	294.725	13561.5	294.725	294.725	294.725
1.376	346.056	HMDB0000045;Adenosine monophosphate	C00020	[M-H]-	C10H14N5O7P	1.04029	UDMBCSSLTHHNCD-KQYNXXCUSA-N	NC1=C2N=CN([C@@H]3O[C@H](COP(O)(O)=O)[C@@H](O)[C@H]3O)C2=NC=N1	362869	312579	216490	461160	123100	418171	393710	253421	544430	406003	595151	851455	349404	489316	732373	1177953	253243	367461	4956219	5897564	7127924	6940106	5763467	7349526	8318352	7583947	10824900	12415850	14771450	12688060	15205630	17573900	23264250	20917960	24981300	31514970	55693090	54815360	56117930	53865790	54384060
1.032	346.056	HMDB0001044;2'-Deoxyguanosine 5'-monophosphate*	C00362	[M-H]-	C10H14N5O7P	1.47375	LTFMZDNNPPEQNG-KVQBGUIXSA-N	NC1=NC2=C(N=CN2[C@H]2C[C@H](O)[C@@H](COP(O)(O)=O)O2)C(=O)N1	514709	383157	226358	342784	156553	557449	426445	262677	368886	368645	463707	893060	270728	407116	547508	1161802	329875	509686	7710930	8213080	4269293	7343694	7954470	9013151	8865312	9728287	11491150	16779600	21685630	8137073	17229940	26010690	30140470	12653150	26767580	30780770	65315500	62993770	65209490	64373550	63566980
12.273	355.228	HMDB0303648;Pelanin*	C12859	[M-H]-	C23H32O3	0.112604	RSEPBGGWRJCQGY-RBRWEJTLSA-N	[H][C@@]1(CC[C@@]2([H])[C@]3([H])CCC4=CC(O)=CC=C4[C@@]3([H])CC[C@]12C)OC(=O)CCCC	3281.24	1016.11	1005.56	944.145	2759.97	4507.13	1529.44	1275.49	1361.33	7511.4	9537.03	11679.3	14571.9	8919.56	10276.9	17552.9	18725.7	10845.7	61919.3	124416	48888.8	38257.6	76242.4	134909	64251.9	114443	180342	165360	161167	107917	120216	212926	228351	172672	202833	284624	2022336	1949272	2009857	1945395	2062546
1.032	362.05	HMDB0001397;Guanosine monophosphate	C00144	[M-H]-	C10H14N5O8P	0.662891	RQFCJASXJCIDSX-UUOKFMHZSA-N	NC1=NC2=C(N=CN2[C@@H]2O[C@H](COP(O)(O)=O)[C@@H](O)[C@H]2O)C(=O)N1	64645.2	43566.5	20986.6	35856.9	18166.5	67744.7	47677.8	24392.5	38928.8	60729.3	41215.8	100733	31726.1	66934.5	53532.1	127094	39485.7	78237.2	1781955	1933381	968168	1730392	1906452	2162615	2149807	2320371	2774502	5242923	6499101	2889064	5019472	8271312	9301772	4712614	8242422	9853315	21716250	22128220	21715900	21092730	22160040
0.876	368.998	HMDB0304322;D-ribulose-1,5-bisphosphate*	C01182	[M+AcO]-	C5H12O11P2	2.57453	YAHZABJORDUQGO-NQXXGFSBSA-N	O[C@H](COP(O)(O)=O)[C@@H](O)C(=O)COP(O)(O)=O	602.591	845.381	589.125	555.149	277.425	917.555	1164.08	964.173	771.391	1924.99	1516.86	2091.34	1247.11	1605.13	1778.39	2316.67	975.533	1427.28	6415.25	8487.58	30005.1	28941.8	8676.36	18604.6	38200.8	11544.2	24073.2	52358.6	51957.3	40439.7	29138.2	81936.3	78851.2	64615.3	62148.3	65241.8	861436	754962	846301	796559	876024
2.616	268.103	Adenosine;HMDB0000050	C00212	[M+H]+	C10H13N5O4	3.7299	OIRDTQYFTABQOQ-KQYNXXCUSA-N	NC1=C2N=CN([C@@H]3O[C@H](CO)[C@@H](O)[C@H]3O)C2=NC=N1	16882520	24301700	1443871	17804760	981739	14594980	4346816	6143266	15004240	2975266	12889220	10809770	4158014	3068993	2453165	10015040	778903	3047917	12625350	9501038	22878830	20166970	13281530	20837570	21430540	12284810	22287410	7023902	13458970	19569310	13646430	6543522	14028300	19070380	13370940	13157480	6350088	28026060	3357697	17151790	15858940
0.869	399.01	HMDB0001058;Fructose 1,6-bisphosphate	C05378	[M+AcO]-	C6H14O12P2	0.451117	RNBGYGVWRKECFJ-ARQDHWQXSA-N	O[C@H]1[C@H](O)[C@@](O)(COP(O)(O)=O)O[C@@H]1COP(O)(O)=O	1.78818	11.26	14.4391	18.8683	0.178818	26.9999	26.1182	32.4852	11.4132	37.8828	28.7083	66.874	16.4001	13.1296	76.3031	158.237	0.178818	85.9044	116.662	150.734	877.484	688.097	245.569	641.714	1053.47	216.31	712.515	1033.11	1202.38	2081.68	1065.64	1317.38	1855.02	3291.53	1698.91	1921.81	152145	0.178818	131972	72719.4	140885
13.024	279.158	Dibutyl phthalate;HMDB0033244	C14214	[M+H]+	C16H22O4	2.72246	DOIRQSBPFJWKBE-UHFFFAOYSA-N	CCCCOC(=O)C1=CC=CC=C1C(=O)OCCCC	1721196	1843338	3786571	2093971	890117	1793898	2038839	4312514	2356239	11417320	17298720	12402930	17737530	14578970	22290180	16972280	23991200	20273640	12476350	15506250	28334800	21107710	17366070	23307420	26766080	22772930	31388410	26387680	36202850	53856270	52700400	39927160	57997550	86525100	79049060	96116990	1170058000	1156330000	1154527000	1161513000	1189510000
16.892	282.279	Sphingosine;HMDB0000252	C00319	[M+H-H2O]+	C18H37NO2	0.9565	WWUZIQQURGPMPG-KRWOKUGFSA-N	CCCCCCCCCCCCC\C=C\[C@@H](O)[C@@H](N)CO	174457	152221	174414	187170	181896	191152	170808	206576	270056	1359676	928727	1393219	731722	1709986	1274498	1854427	1120067	2393017	893745	442374	504883	483930	425138	639550	559689	497538	623717	2462301	2128312	3063343	1084902	1665687	2956709	4761038	1987398	1844552	229077200	184837500	229091500	217072800	231295600
1.954	284.098	C08432*	C08432	[M+H]+	C10H13N5O5	2.04154	MIKUYHXYGGJMLM-UUOKFMHZSA-N	Nc1nc(=O)[nH]c2c1ncn2[C@@H]1O[C@H](CO)[C@@H](O)[C@H]1O	145451	125096	96953	122777	37539.5	164423	140782	106512	135771	91922.9	151832	153433	133570	123423	207226	193456	166345	157314	368529	370672	409365	458750	312381	552780	604329	400228	739318	542454	951934	704020	873592	878330	1406159	1064648	1318782	1591739	31282030	31178020	31421990	30752960	32166270
17.323	423.326	HMDB0006327;alpha-Tocotrienol*	C14153	[M-H]-	C29H44O2	2.0079	RZFHLOLGZPDCHJ-XZXLULOTSA-N	CC(C)=CCC\C(C)=C\CC\C(C)=C\CC[C@]1(C)CCC2=C(C)C(O)=C(C)C(C)=C2O1	26659.5	21661.9	13103.8	22957.7	34837.9	28539.6	21012.6	16489	27013.3	43047.5	57828	49494.2	50704.6	63379.7	80403.6	134072	156426	149378	241108	173225	359165	250584	351501	354642	297220	412484	586305	454547	1118746	1224797	907123	673330	1912267	2140534	1787430	1969638	28458800	26654320	28852760	26158510	29603560
1.314	426.023	HMDB0000960;dGDP*	C00361	[M-H]-	C10H15N5O10P2	1.1267	CIKGWCTVFSRMJU-KVQBGUIXSA-N	NC1=NC2=C(N=CN2[C@H]2C[C@H](O)[C@@H](COP(O)(=O)OP(O)(O)=O)O2)C(=O)N1	17360.2	18643.2	25416.1	24714.6	5360.6	28516.9	28605.5	34041.2	33944	59463.2	78648.7	103414	30504.1	68270.7	97285.8	133903	32632.2	49442.4	69806.7	85874.6	213921	177910	69552.9	144243	227994	90818.9	196047	194036	207028	284895	233916	279340	304055	454480	449288	495215	18107140	17250750	18081410	18175470	18077970
6.455	443.193	HMDB0015335;Mitoxantrone*	C11195	[M-H]-	C22H28N4O6	0.541524	KKZJGLLVHKMTCM-UHFFFAOYSA-N	OCCNCCNC1=C2C(=O)C3=C(O)C=CC(O)=C3C(=O)C2=C(NCCNCCO)C=C1	3881486	3383815	1408942	3549571	995154	3763643	3849162	1230890	3498618	1178984	1965388	2496683	1170207	1142922	1852693	2281625	359080	546957	20370070	18889530	11327200	10636860	12839720	16128360	10475390	11624080	15043850	10036210	10672150	1733999	9065243	9169490	10426990	1665368	10249490	10906630	2048909	1762489	1942864	1848949	1815441
5.265	455.097	HMDB0001520;Flavin mononucleotide*	C00061	[M-H]-	C17H21N4O9P	0.3296	FVTCRASFADXXNN-SCRDCRAPSA-N	CC1=CC2=C(C=C1C)N(C[C@H](O)[C@H](O)[C@H](O)COP(O)(O)=O)C1=NC(=O)NC(=O)C1=N2	47006.2	54770.9	40714.6	59847.2	23158.4	62926.8	70504.6	50948.3	70356.3	95795.6	138897	213952	85806.3	116632	176839	276812	71506.8	93274.6	636840	826321	737205	810504	708945	1006989	1019584	950336	1335451	1595257	1977857	929667	1793407	2281628	3171184	1416005	3544728	3939378	16698630	15928170	16189960	16490880	16213320
13.08	298.273	Spiroxamine;HMDB0258432	C11124	[M+H]+	C18H35NO2	3.38615	PUYXTUJWRLOUCW-UHFFFAOYSA-N	CCCN(CC)CC1COC2(CCC(CC2)C(C)(C)C)O1	5971393	3306105	1158254	5737266	1843616	6186360	3490966	1420914	5889094	3544645	3271183	5668528	2695204	3933641	3110853	5676327	2868799	3908248	3717077	4938945	2119182	2812566	2490639	3553060	2910052	2814631	3687045	8182636	10184820	1626295	8189041	8362462	10367260	1697786	7719569	7312753	6454640	6439665	6630073	6492101	6414553
13.266	480.31	HMDB0011130;LysoPE(18:0/0:0)*	C21484	[M-H]-	C23H48NO7P	0.562137	BBYWOYAFBUOUFP-JOCHJYFZSA-N	[H][C@@](O)(COC(=O)CCCCCCCCCCCCCCCCC)COP(O)(=O)OCCN	30647640	28103920	26298150	32592690	13311930	32684950	25770490	25669080	32486120	15724130	21799040	27851560	10416130	16015360	20891110	19019900	5804403	9148013	213644100	320731600	140676100	201528500	197258300	249562500	199956800	5844577000	1274838000	506756600	484124400	28625150	273299100	204452300	249133200	17908280	193288900	177749000	14246120	13859800	13860150	14379330	13912160
14.709	318.3	Phytosphingosine;HMDB0004610	C12144	[M+H]+	C18H39NO3	1.44518	AERBNCYCJBRYDG-KSZLIROESA-N	CCCCCCCCCCCCCC[C@@H](O)[C@@H](O)[C@@H](N)CO	16689840	46256370	426119100	101757300	110434900	135614700	147519100	251163100	96613010	10780650	11195290	12264980	4358923	19620700	14580730	14967950	4305303	20531480	862809	5741114	3041352	1347635	903756	1285321	1544530	1195889	1340457	876030	1947302	2496694	1023830	1389590	2279241	3044056	1262734	1265912	9257073	9107173	9780885	9237050	8119427
17.606	391.283	Dioctyl phthalate;HMDB0251427	C14227	[M+H]+	C24H38O4	4.29355	MQIUGAXCHLFZKX-UHFFFAOYSA-N	CCCCCCCCOC(=O)C1=CC=CC=C1C(=O)OCCCCCCCC	68186.1	59669.5	100098	148916	147654	90040.1	65439.8	84232	243342	262132	338411	325163	297281	298449	452043	403882	402311	419886	461902	180669	354038	326143	364753	369813	362960	503629	424030	424002	853314	1003380	825935	636791	988054	1157142	1308571	1357748	10826370	10360250	14070450	10669500	11246250
[truncated: 14 more columns]

## Sheet: S2_CL2006_vs_N2
Differential Metabolites (CL2006 vs. N2)
KEGG_ID	log2_Fold_Change(CL2006/N2)	p-value	variation
C00396	-1.04453	0.000141577	down
C07837	-0.706569	1.35324e-05	not
C01746	0.528022	0.048814	not
C20809	0.500956	0.0572191	not
C07973	-0.0444253	0.711496	not
C00134	-1.21449	0.0028331	down
C00099	-2.09707	0.000408782	down
C05058	-1.36824	0.00200324	down
C00009	1.98865	5.60683e-07	up
C12554	-0.161194	0.299133	not
C19285	1.06297	8.71811e-05	up
C00334	1.59575	0.000479755	up
C14403	-0.410244	0.128171	not
C00148	-2.12966	0.000654603	down
C00463	-1.22608	0.000334076	down
C03571	0.353848	0.233691	not
C00108	-1.52082	0.000869756	down
C00483	-1.3135	0.000206334	down
C00805	2.49774	1.49832e-06	up
C11004	-0.0201782	0.548199	not
C05332	2.08042	2.29288e-06	up
C00253	-0.697445	0.0211492	not
C00860	1.21979	3.28035e-05	up
C00245	0.992198	0.106228	not
NA	0.10551	0.705227	not
C16434	-1.51025	0.000843366	down
C02576	-0.657119	0.150649	not
C00147	-0.757565	1.88573e-07	not
C00262	-2.02978	0.00938133	down
C00568	-0.334872	0.158871	not
C10680	-0.679781	0.0138363	not
C00637	-1.2254	0.00113414	down
C13558	-0.087017	0.16924	not
C06231	-1.126	1.50135e-05	down
C11713	-0.0463429	0.657139	not
C08493	0.918222	0.00656106	not
C00315	1.40662	1.75134e-05	up
C00296	1.99273	6.99508e-06	up
C00047	0.149265	0.594355	not
C00025	0.591771	0.0268281	not
C12306	2.0126	3.55707e-07	up
C00279	0.175466	0.59036	not
C00242	0.202078	0.278108	not
C02679	1.67477	9.08974e-08	up
C08277	1.50935	3.8726e-06	up
C00525	0.998016	0.0233817	not
C14205	-0.743776	0.0567725	not
C04122	1.22785	7.7343e-05	up
C00135	0.467877	0.13175	not
C16309	1.81408	8.28287e-09	up
C17076	-0.722704	0.000918222	not
C11434	-0.350811	0.232848	not
C01405	0.316792	0.030707	not
C00864	0.644464	0.0951045	not
C00079	-1.25165	0.000406453	down
C07402	2.02095	0.000235955	up
C22203	0.57962	0.00974549	not
C09715	-0.113665	0.451887	not
C11512	-1.95945	0.000340526	down
C11016	-0.0668933	0.645204	not
C08322	0.709012	0.273298	not
C06424	1.62261	7.84492e-08	up
C01112	-1.92481	0.00961971	down
C00062	-0.545375	0.0768987	not
C16942	1.86874	3.76372e-10	up
C14302	1.48315	0.000799809	up
C17235	-0.797078	0.00159013	not
C16537	-0.332625	0.391778	not
C11623	2.78493	0.0634621	not
C08362	-0.0456047	0.772807	not
C00249	-0.161282	0.267257	not
C04442	-4.97214	0.0152667	down
C06559	0.943308	0.00525221	not
C12147	-2.37529	0.0178348	down
C00636	0.298978	0.361632	not
C00294	-2.80994	0.000110042	down
C16536	0.73533	0.0154861	not
C16995	1.67778	0.0122776	up
C18218	-1.94244	0.0254891	not
C07254	2.41784	8.74534e-05	up
C00345	1.05763	0.0264044	not
C16300	2.14343	2.17152e-05	up
C06427	-2.81492	0.178113	not
C01595	1.40667	9.36441e-06	up
C00712	1.98509	0.000845671	up
C00387	0.25262	0.299167	not
C20144	-2.57205	0.213617	not
C01530	0.231042	0.390226	not
C01227	-0.350989	0.386896	not
C14175	2.7399	2.31583e-06	up
C00078	-1.25239	0.00066854	down
C00523	-3.48025	0.02439	not
C19418	-1.02504	0.0131304	down
C12078	1.54187	4.78523e-06	up
C03045	1.41748	0.000205719	up
C00357	-1.24299	0.0170978	down
C13870	2.07294	0.00414429	up
C06428	1.2858	0.0010783	up
C07198	-3.33623	0.050739	not
C00219	-0.465321	0.17665	not
C21938	2.57093	0.000212026	up
C10373	2.70374	5.22415e-06	up
C21946	0.737103	0.0762681	not
C19620	1.20107	0.00133251	up
C00105	0.926472	0.0271611	not
C20956	0.0914393	0.951394	not
C10342	2.25451	0.00013809	up
C01225	-2.58589	0.00143879	down
C00665	0.934419	0.000658066	not
C08281	-0.742906	0.507381	not
C00020	0.758996	0.04966	not
C00362	0.612492	0.101425	not
C12859	2.63229	2.65816e-05	up
C00144	0.72836	0.0462683	not
C01182	1.15429	9.09283e-05	up
C00212	-1.01588	0.0921294	not
C05378	1.75231	0.0521402	not
C14214	2.91322	2.66591e-06	up
C00319	2.90122	8.30649e-05	up
C08432	0.358378	0.0638156	not
C14153	1.88627	0.00318656	up
C00361	1.59328	0.00261817	up
C11195	-0.976055	0.0122891	not
C00061	1.40247	0.00487068	up
C11124	-0.0135216	0.964213	not
C21484	-0.755237	0.00229371	not
C12144	-3.56442	0.0109679	down
C14227	1.66698	3.9751e-07	up

## Sheet: S3_Vc1_vs_CL2006
Differential Metabolites (Vc1 vs. CL2006)
KEGG_ID	log2_Fold_Change(Vc1/CL2006)	p-value	variation
C00396	0.313468	0.0740453	not
C07837	0.0850383	0.0203451	not
C01746	4.53098	1.79195e-07	up
C20809	4.73034	5.89508e-07	up
C07973	1.26233	0.00375626	up
C00134	1.00872	0.0729256	not
C00099	3.04216	1.55591e-05	up
C05058	2.72344	7.62189e-07	up
C00009	0.985068	0.000315536	not
C12554	-0.759293	4.11687e-07	not
C19285	1.35531	2.01265e-05	up
C00334	2.96062	2.12312e-07	up
C14403	5.63442	5.5887e-11	up
C00148	4.10821	1.02287e-05	up
C00463	2.36956	9.69343e-09	up
C03571	4.77792	3.37038e-07	up
C00108	2.76989	1.10742e-06	up
C00483	2.62577	1.69911e-07	up
C00805	0.358903	0.0449243	not
C11004	-7.36316	4.16923e-12	down
C05332	-3.82726	4.04911e-07	down
C00253	1.90464	7.50232e-07	up
C00860	1.3318	0.000181625	up
C00245	2.48375	3.21755e-06	up
NA	3.80576	2.2873e-07	up
C16434	3.1913	2.2611e-07	up
C02576	0.584044	0.147639	not
C00147	-0.172725	0.716816	not
C00262	4.50369	2.40602e-06	up
C00568	0.94846	3.46508e-05	not
C10680	5.29109	3.98926e-07	up
C00637	2.65097	6.03982e-07	up
C13558	-0.557867	2.70267e-06	not
C06231	-0.445084	4.08699e-05	not
C11713	0.436315	0.000108281	not
C08493	3.75776	1.10517e-06	up
C00315	1.49157	0.147246	not
C00296	2.19067	0.000151452	up
C00047	3.90743	8.13498e-07	up
C00025	2.68313	1.83835e-06	up
C12306	1.32509	0.000155368	up
C00279	5.54375	1.59724e-05	up
C00242	1.5095	3.43029e-05	up
C02679	4.51532	0.000392159	up
C08277	1.58897	1.16402e-05	up
C00525	-2.73017	0.00100896	down
C14205	1.54394	1.68178e-06	up
C04122	1.01274	4.43418e-06	up
C00135	4.40817	3.7983e-06	up
C16309	1.62543	4.5792e-06	up
C17076	2.6513	0.0776758	not
C11434	5.44192	1.30105e-07	up
C01405	-0.292528	0.2554	not
C00864	3.31637	5.03409e-07	up
C00079	2.64679	1.16561e-07	up
C07402	1.28935	0.00531249	up
C22203	-0.795234	8.85744e-05	not
C09715	1.53361	2.29663e-10	up
C11512	4.09864	1.43246e-07	up
C11016	-0.15983	0.137996	not
C08322	5.23842	0.0298723	not
C06424	-6.59986	2.9836e-08	down
C01112	4.20815	0.000284601	up
C00062	2.74004	8.02291e-07	up
C16942	2.20343	8.29572e-06	up
C14302	2.98249	0.000375256	up
C17235	-0.316519	0.0975584	not
C16537	1.99113	2.66088e-09	up
C11623	4.66825	1.5793e-05	up
C08362	0.879309	4.89964e-07	not
C00249	-5.07389	2.27809e-06	down
C04442	7.34737	1.7586e-05	up
C06559	3.76001	1.01206e-06	up
C12147	4.64547	6.22432e-05	up
C00636	5.20364	1.4349e-05	up
C00294	3.08666	1.24426e-06	up
C16536	-0.0391367	0.844442	not
C16995	-2.76449	0.00398161	down
C18218	2.90375	1.05983e-06	up
C07254	4.78371	1.32666e-06	up
C00345	3.68956	4.36978e-06	up
C16300	2.43597	0.171674	not
C06427	7.61889	4.64875e-07	up
C01595	2.26851	2.54808e-05	up
C00712	1.53695	0.000212074	up
C00387	1.94207	3.44804e-05	up
C20144	7.54308	0.00836036	up
C01530	-5.93015	0.000143561	down
C01227	5.12106	4.52107e-07	up
C14175	0.390048	0.0440013	not
C00078	2.66216	2.07284e-08	up
C00523	7.54211	8.40375e-08	up
C19418	2.04579	9.40988e-06	up
C12078	0.450823	0.332946	not
C03045	4.39696	5.93564e-05	up
C00357	3.89937	0.000286895	up
C13870	5.97758	5.36538e-07	up
C06428	11.0423	1.44756e-06	up
C07198	8.56623	7.97036e-07	up
C00219	3.30844	4.60192e-08	up
C21938	1.71422	1.2624e-06	up
C10373	-4.32958	2.41126e-06	down
C21946	3.85464	2.28521e-08	up
C19620	2.19779	0.00154616	up
C00105	4.56609	4.04512e-06	up
C20956	7.78394	6.28922e-06	up
C10342	0.55519	0.106124	not
C01225	5.01093	1.53744e-05	up
C00665	4.01113	0.000820829	up
C08281	10.2278	3.14911e-07	up
C00020	3.63237	1.93323e-06	up
C00362	3.91285	1.78215e-06	up
C12859	2.94416	0.000823934	up
C00144	4.88564	2.65633e-06	up
C01182	3.55517	0.00159552	up
C00212	1.62935	0.000109215	up
C05378	3.28151	0.00353443	up
C14214	0.342535	0.0832904	not
C00319	-1.33201	0.000802895	down
C08432	1.61287	9.01185e-05	up
C14153	1.94725	0.000143709	up
C00361	0.965417	0.0144193	not
C11195	3.29265	4.14078e-06	up
C00061	2.66151	1.97499e-06	up
C11124	-0.255797	0.199084	not
C21484	5.88085	0.167427	not
C12144	-2.70554	0.000437381	down
C14227	0.0653993	0.667613	not
